# Supplementary material for: Analysis of Phenotypic and Molecular Variability of Memory-like NK Cells for Cancer Adoptive Cell Therapy Screening
Source: Cancers (Basel). 2025 Jul 9;17(14):2288. doi: 10.3390/cancers17142288 (PMC12293829; doi:10.3390/cancers17142288)
Supplement: Supplementary file 1 [file cancers-17-02288-s001.zip]

Archive with 14 entries (14 files):
- cancers-3729061-supplementary.pdf
- Supplementary Figure S1.tif
- Supplementary Figure S10.tif
- Supplementary Figure S11.tif
- Supplementary Figure S2.tif
- Supplementary Figure S3.tif
- Supplementary Figure S4.tif
- Supplementary Figure S5.tif
- Supplementary Figure S6.tif
- Supplementary Figure S7.tif
- Supplementary Figure S8.tif
- Supplementary Figure S9.tif
- Supplementary Table S1.tif
- Supplementary Table S2.tif
